# Supplementary material for: The Value of Local Heatwave Impact Assessment: A Case-Crossover Analysis of Hospital Emergency Department Presentations in Tasmania, Australia
Source: Int J Environ Res Public Health. 2019 Oct 2;16(19):3715. doi: 10.3390/ijerph16193715 (PMC6801666; doi:10.3390/ijerph16193715)
Supplement: Supplementary file 1 [file ijerph-16-03715-s001.zip]

Archive with 1 entries (1 files):
- ijerph-590321-supplementary.xlsx
