# Supplementary material for: The Value of Local Heatwave Impact Assessment: A Case-Crossover Analysis of Hospital Emergency Department Presentations in Tasmania, Australia
Source: Int J Environ Res Public Health. 2019 Oct 2;16(19):3715. doi: 10.3390/ijerph16193715 (PMC6801666; doi:10.3390/ijerph16193715)
Supplement: Supplementary file 1 [file ijerph-16-03715-s001.zip › ijerph-590321-supplementary.xlsx]

## Sheet: Table S1
Category	Model type	Odds ratio	Lower CI	Upper CI
Whole population	Heatwave	1.052	1.012	1.093
Whole population	Heatwave + PM2.5	1.047	1.007	1.088
Whole population	Heatwave + Public Holiday	1.056	1.016	1.097
Whole population	Heatwave + PM2.5 + Public Holiday	1.051	1.011	1.093
Over 65	Heatwave	1.075	0.985	1.174
Over 65	Heatwave + PM2.5	1.064	0.975	1.162
Over 65	Heatwave + Public Holiday	1.074	0.984	1.172
Over 65	Heatwave + PM2.5 + Public Holiday	1.063	0.974	1.16
15 and under	Heatwave	1.131	1.031	1.242
15 and under	Heatwave + PM2.5	1.127	1.026	1.237
15 and under	Heatwave + Public Holiday	1.137	1.036	1.248
15 and under	Heatwave + PM2.5 + Public Holiday	1.133	1.032	1.244
5 and under	Heatwave	1.188	1.042	1.356
5 and under	Heatwave + PM2.5	1.176	1.03	1.342
5 and under	Heatwave + Public Holiday	1.199	1.051	1.368
5 and under	Heatwave + PM2.5 + Public Holiday	1.187	1.04	1.355
High SEIFA	Heatwave	1.08	0.968	1.206
High SEIFA	Heatwave + PM2.5	1.079	0.966	1.205
High SEIFA	Heatwave + Public Holiday	1.098	0.984	1.226
High SEIFA	Heatwave + PM2.5 + Public Holiday	1.097	0.982	1.225
Middle SEIFA	Heatwave	1.057	0.989	1.129
Middle SEIFA	Heatwave + PM2.5	1.05	0.982	1.121
Middle SEIFA	Heatwave + Public Holiday	1.059	0.992	1.132
Middle SEIFA	Heatwave + PM2.5 + Public Holiday	1.052	0.985	1.125
Low SEIFA	Heatwave	1.044	0.989	1.102
Low SEIFA	Heatwave + PM2.5	1.04	0.985	1.098
Low SEIFA	Heatwave + Public Holiday	1.046	0.991	1.104
Low SEIFA	Heatwave + PM2.5 + Public Holiday	1.042	0.987	1.1
Male	Heatwave	1.047	0.992	1.105
Male	Heatwave + PM2.5	1.04	0.985	1.098
Male	Heatwave + Public Holiday	1.051	0.996	1.11
Male	Heatwave + PM2.5 + Public Holiday	1.045	0.99	1.103
Female	Heatwave	1.057	1	1.117
Female	Heatwave + PM2.5	1.054	0.997	1.114
Female	Heatwave + Public Holiday	1.06	1.003	1.121
Female	Heatwave + PM2.5 + Public Holiday	1.057	1	1.118
All respiratory	Heatwave	1.035	0.878	1.22
All respiratory	Heatwave + PM2.5	1.038	0.88	1.224
All respiratory	Heatwave + Public Holiday	1.041	0.883	1.227
All respiratory	Heatwave + PM2.5 + Public Holiday	1.044	0.885	1.231
Asthma	Heatwave	1.419	0.952	2.113
Asthma	Heatwave + PM2.5	1.386	0.929	2.066
Asthma	Heatwave + Public Holiday	1.434	0.962	2.137
Asthma	Heatwave + PM2.5 + Public Holiday	1.401	0.939	2.09
COPD	Heatwave	0.972	0.632	1.494
COPD	Heatwave + PM2.5	0.974	0.633	1.499
COPD	Heatwave + Public Holiday	0.971	0.632	1.493
COPD	Heatwave + PM2.5 + Public Holiday	0.973	0.633	1.498
Diabetes	Heatwave	1.711	0.896	3.267
Diabetes	Heatwave + PM2.5	1.613	0.843	3.089
Diabetes	Heatwave + Public Holiday	1.667	0.873	3.184
Diabetes	Heatwave + PM2.5 + Public Holiday	1.57	0.82	3.008
All cardiovascular disease	Heatwave	1.004	0.854	1.18
All cardiovascular disease	Heatwave + PM2.5	0.997	0.848	1.173
All cardiovascular disease	Heatwave + Public Holiday	0.999	0.85	1.174
All cardiovascular disease	Heatwave + PM2.5 + Public Holiday	0.992	0.844	1.166
Hypertension	Heatwave	1.288	0.537	3.09
Hypertension	Heatwave + PM2.5	1.39	0.577	3.351
Hypertension	Heatwave + Public Holiday	1.297	0.54	3.112
Hypertension	Heatwave + PM2.5 + Public Holiday	1.4	0.58	3.377
Ischaemic heart disease	Heatwave	0.799	0.59	1.082
Ischaemic heart disease	Heatwave + PM2.5	0.793	0.585	1.075
Ischaemic heart disease	Heatwave + Public Holiday	0.794	0.586	1.075
Ischaemic heart disease	Heatwave + PM2.5 + Public Holiday	0.788	0.581	1.068
Atrial fibrillation	Heatwave	1.042	0.67	1.619
Atrial fibrillation	Heatwave + PM2.5	1.028	0.66	1.6
Atrial fibrillation	Heatwave + Public Holiday	1.04	0.67	1.616
Atrial fibrillation	Heatwave + PM2.5 + Public Holiday	1.026	0.659	1.598
Cardiac failure	Heatwave	0.965	0.553	1.683
Cardiac failure	Heatwave + PM2.5	0.993	0.569	1.735
Cardiac failure	Heatwave + Public Holiday	0.962	0.551	1.678
Cardiac failure	Heatwave + PM2.5 + Public Holiday	0.99	0.567	1.729
All mental conditions	Heatwave	0.963	0.778	1.191
All mental conditions	Heatwave + PM2.5	0.954	0.77	1.181
All mental conditions	Heatwave + Public Holiday	0.961	0.776	1.189
All mental conditions	Heatwave + PM2.5 + Public Holiday	0.952	0.769	1.179
All neurological conditions	Heatwave	0.718	0.431	1.197
All neurological conditions	Heatwave + PM2.5	0.699	0.419	1.165
All neurological conditions	Heatwave + Public Holiday	0.718	0.431	1.197
All neurological conditions	Heatwave + PM2.5 + Public Holiday	0.699	0.419	1.165
Organic mental conditions	Heatwave	0.906	0.39	2.103
Organic mental conditions	Heatwave + PM2.5	0.851	0.365	1.987
Organic mental conditions	Heatwave + Public Holiday	0.896	0.386	2.08
Organic mental conditions	Heatwave + PM2.5 + Public Holiday	0.842	0.361	1.964
All renal conditions	Heatwave	0.929	0.735	1.175
All renal conditions	Heatwave + PM2.5	0.939	0.742	1.188
All renal conditions	Heatwave + Public Holiday	0.929	0.735	1.175
All renal conditions	Heatwave + PM2.5 + Public Holiday	0.939	0.742	1.188
Acute renal failure	Heatwave	0.927	0.344	2.502
Acute renal failure	Heatwave + PM2.5	0.93	0.344	2.511
Acute renal failure	Heatwave + Public Holiday	0.93	0.345	2.509
Acute renal failure	Heatwave + PM2.5 + Public Holiday	0.932	0.345	2.517
Exposure to light and heat	Heatwave	15.122	5.08	45.016
Exposure to light and heat	Heatwave + PM2.5	9.496	3.102	29.07
Exposure to light and heat	Heatwave + Public Holiday	15.243	5.111	45.459
Exposure to light and heat	Heatwave + PM2.5 + Public Holiday	9.621	3.137	29.507
